# Supplementary material for: Construction of 3D-rendering imaging of an ischemic rat brain model using the planar FMMD technique
Source: Sci Rep. 2019 Dec 13;9:19050. doi: 10.1038/s41598-019-55585-x (PMC6910971; doi:10.1038/s41598-019-55585-x)
Supplement: Supplementary file 2 — Dataset 1 [file 41598_2019_55585_MOESM2_ESM.zip]

Archive with 629 entries (629 files):
- 001.jpg
- 002.jpg
- 003.jpg
- 004.jpg
- 005.jpg
- 006.jpg
- 007.jpg
- 008.jpg
- 009.jpg
- 010.jpg
- 011.jpg
- 012.jpg
- 013.jpg
- 014.jpg
- 015.jpg
- 016.jpg
- 017.jpg
- 018.jpg
- 019.jpg
- 020.jpg
- 021.jpg
- 022.jpg
- 023.jpg
- 024.jpg
- 025.jpg
- 026.jpg
- 027.jpg
- 028.jpg
- 029.jpg
- 030.jpg
- 031.jpg
- 032.jpg
- 033.jpg
- 034.jpg
- 035.jpg
- 036.jpg
- 037.jpg
- 038.jpg
- 039.jpg
- 040.jpg
- 041.jpg
- 042.jpg
- 043.jpg
- 044.jpg
- 045.jpg
- 046.jpg
- 047.jpg
- 048.jpg
- 049.jpg
- 050.jpg
- 051.jpg
- 052.jpg
- 053.jpg
- 054.jpg
- 055.jpg
- 056.jpg
- 057.jpg
- 058.jpg
- 059.jpg
- 060.jpg
- 061.jpg
- 062.jpg
- 063.jpg
- 064.jpg
- 065.jpg
- 066.jpg
- 067.jpg
- 068.jpg
- 069.jpg
- 070.jpg
- 071.jpg
- 072.jpg
- 073.jpg
- 074.jpg
- 075.jpg
- 076.jpg
- 077.jpg
- 078.jpg
- 079.jpg
- 080.jpg
- 081.jpg
- 082.jpg
- 083.jpg
- 084.jpg
- 085.jpg
- 086.jpg
- 087.jpg
- 088.jpg
- 089.jpg
- 090.jpg
- 091.jpg
- 092.jpg
- 093.jpg
- 094.jpg
- 095.jpg
- 096.jpg
- 097.jpg
- 098.jpg
- 099.jpg
- 100.jpg
- 101.jpg
- 102.jpg
- 103.jpg
- 104.jpg
- 105.jpg
- 106.jpg
- 107.jpg
- 108.jpg
- 109.jpg
- 110.jpg
- 111.jpg
- 112.jpg
- 113.jpg
- 114.jpg
- 115.jpg
- 116.jpg
- 117.jpg
- 118.jpg
- 119.jpg
- 120.jpg
- 121.jpg
- 122.jpg
- 123.jpg
- 124.jpg
- 125.jpg
- 126.jpg
- 127.jpg
- 128.jpg
- 129.jpg
- 130.jpg
- 131.jpg
- 132.jpg
- 133.jpg
- 134.jpg
- 135.jpg
- 136.jpg
- 137.jpg
- 138.jpg
- 139.jpg
- 140.jpg
- 141.jpg
- 142.jpg
- 143.jpg
- 144.jpg
- 145.jpg
- 146.jpg
- 147.jpg
- 148.jpg
- 149.jpg
- 150.jpg
- 151.jpg
- 152.jpg
- 153.jpg
- 154.jpg
- 155.jpg
- 156.jpg
- 157.jpg
- 158.jpg
- 159.jpg
- 160.jpg
- 161.jpg
- 162.jpg
- 163.jpg
- 164.jpg
- 165.jpg
- 166.jpg
- 167.jpg
- 168.jpg
- 169.jpg
- 170.jpg
- 171.jpg
- 172.jpg
- 173.jpg
- 174.jpg
- 175.jpg
- 176.jpg
- 177.jpg
- 178.jpg
- 179.jpg
- 180.jpg
- 181.jpg
- 182.jpg
- 183.jpg
- 184.jpg
- 185.jpg
- 186.jpg
- 187.jpg
- 188.jpg
- 189.jpg
- 190.jpg
- 191.jpg
- 192.jpg
- 193.jpg
- 194.jpg
- 195.jpg
- 196.jpg
- 197.jpg
- 198.jpg
- 199.jpg
- 200.jpg
- 201.jpg
- 202.jpg
- 203.jpg
- 204.jpg
- 205.jpg
- 206.jpg
- 207.jpg
- 208.jpg
- 209.jpg
- 210.jpg
- 211.jpg
- 212.jpg
- 213.jpg
- 214.jpg
- 215.jpg
- 216.jpg
- 217.jpg
- 218.jpg
- 219.jpg
- 220.jpg
- 221.jpg
- 222.jpg
- 223.jpg
- 224.jpg
- 225.jpg
- 226.jpg
- 227.jpg
- 228.jpg
- 229.jpg
- 230.jpg
- 231.jpg
- 232.jpg
- 233.jpg
- 234.jpg
- 235.jpg
- 236.jpg
- 237.jpg
- 238.jpg
- 239.jpg
- 240.jpg
- 241.jpg
- 242.jpg
- 243.jpg
- 244.jpg
- 245.jpg
- 246.jpg
- 247.jpg
- 248.jpg
- 249.jpg
- 250.jpg
- 251.jpg
- 252.jpg
- 253.jpg
- 254.jpg
- 255.jpg
- 256.jpg
- 257.jpg
- 258.jpg
- 259.jpg
- 260.jpg
- 261.jpg
- 262.jpg
- 263.jpg
- 264.jpg
- 265.jpg
- 266.jpg
- 267.jpg
- 268.jpg
- 269.jpg
- 270.jpg
- 271.jpg
- 272.jpg
- 273.jpg
- 274.jpg
- 275.jpg
- 276.jpg
- 277.jpg
- 278.jpg
- 279.jpg
- 280.jpg
- 281.jpg
- 282.jpg
- 283.jpg
- 284.jpg
- 285.jpg
- 286.jpg
- 287.jpg
- 288.jpg
- 289.jpg
- 290.jpg
- 291.jpg
- 292.jpg
- 293.jpg
- 294.jpg
- 295.jpg
- 296.jpg
- 297.jpg
- 298.jpg
- 299.jpg
- 300.jpg
[truncated: 329 more entries]
